# Supplementary material for: Genetic structure of Mataco-Guaycurú speakers from Argentina and the extent of their genetic admixture with neighbouring urban populations
Source: Sci Rep. 2019 Nov 26;9:17559. doi: 10.1038/s41598-019-54146-6 (PMC6879578; doi:10.1038/s41598-019-54146-6)
Supplement: Supplementary file 1 — Dataset 1-a [file 41598_2019_54146_MOESM1_ESM.xlsx]

## Sheet: Autosomal STRs summary
Genetic structure of Mataco-Guaycurú speakers from Argentina and the extent of their genetic admixture with neighbouring urban populations
Andrea Sala*, Mariela Caputo, and Daniel Corach

## Sheet: FREQ
Genetic structure of Mataco-Guaycurú speakers from Argentina and the extent of their genetic admixture with neighbouring urban populations
Andrea Sala*, Mariela Caputo, and Daniel Corach
Allele frequency distributions in Mataco-Guaycurú samples
D3S1358	Allele	TobaF	TobaCh	TobaSF	Wichi	Pilaga	Mocovi
	12	0.013158	0	0	0	0.0071429	0
	13	0.013158	0	0	0	0	0
	14	0.013158	0.038462	0.035088	0.0092593	0.0071429	0.040541
	15	0.60527	0.46154	0.54386	0.62038	0.42857	0.51351
	16	0.28947	0.25	0.2807	0.31481	0.32143	0.18919
	17	0.065789	0.19231	0.10526	0.046296	0.23571	0.21622
	18	0	0.057692	0.035088	0.0092593	0	0.040541
THO-1	Allele	TobaF	TobaCh	TobaSF	Wichi	Pilaga	Mocovi
	6	0.17105	0.26923	0.27193	0.23148	0.29286	0.094595
	7	0.72369	0.67308	0.5614	0.68519	0.56428	0.59459
	8	0.013158	0	0.026316	0	0.0071429	0.013514
	9	0	0	0.017544	0.0092593	0.0071429	0
	9.3	0.092105	0.057692	0.12281	0.074074	0.12857	0.2973
D21S11	Allele	TobaF	TobaCh	TobaSF	Wichi	Pilaga	Mocovi
	25.2	0	0	0.0087719	0	0	0
	27	0	0	0.0087719	0	0.0071429	0
	28	0.039474	0.076923	0.052632	0.027778	0.021429	0.013514
	29	0.078947	0.15385	0.096491	0.0092593	0.12143	0.067568
	30	0.23684	0.15385	0.2807	0.42593	0.2	0.16216
	30.2	0.013158	0	0.026316	0.0092593	0	0.054054
	31	0.052632	0.057692	0.04386	0.046296	0.021429	0.067568
	31.2	0.22368	0.1923	0.11404	0.16667	0.3	0.25676
	32	0	0.019231	0.0087719	0	0	0.027027
	32.2	0.26316	0.26923	0.35087	0.19444	0.25	0.31081
	33.2	0.092105	0.038462	0.0087719	0.12037	0.064286	0.040541
	34.2	0	0.019231	0	0	0.014286	0
	35	0	0.019231	0	0	0	0
D18S51	Allele	TobaF	TobaCh	TobaSF	Wichi	Pilaga	Mocovi
	8	0	0	0	0	0.021429	0
	10	0	0	0.0089286	0	0	0
	12	0.23684	0.17307	0.13393	0.018519	0.18571	0.027027
	13	0.092105	0.21154	0.13393	0.055556	0.071429	0.12162
	14	0.30264	0.21154	0.25893	0.37962	0.36429	0.39189
	15	0.10526	0.096154	0.044643	0.083333	0.092857	0.027027
	16	0.039474	0.019231	0.0625	0.064815	0.021429	0.10811
	17	0.13158	0.21154	0.25	0.18519	0.085714	0.17568
	18	0.078947	0	0.071429	0.055556	0.071429	0.094595
	19	0.013158	0.05769	0.035714	0.13889	0.071429	0.027027
	20	0	0	0	0.018519	0.014286	0.013514
	21	0	0.019231	0	0	0	0
	22	0	0	0	0	0	0.013514
PENTAE	Allele	TobaF	TobaCh	TobaSF	Wichi	Pilaga	Mocovi
	5	0	0.019231	0	0	0	0
	6	0	0	0	0	0	0.021739
	7	0.052632	0.019231	0.044643	0.0092593	0	0.021739
	8	0	0.019231	0.017857	0	0	0
	10	0	0.019231	0.0089286	0	0.0071429	0.021739
	11	0	0	0.0625	0.018519	0.092857	0.043478
	12	0.21054	0.17308	0.16964	0.16667	0.15714	0.13043
	13	0.10526	0.076923	0.098214	0.15741	0.071429	0.043478
	14	0.078947	0.30769	0.13393	0	0.10714	0.26088
	15	0.10526	0.096154	0.098214	0.16667	0.064286	0.21739
	16	0.17105	0.076923	0.13393	0.10185	0.15	0
	17	0.052632	0.019231	0.089286	0.1111	0.085714	0.043478
	18	0.10526	0.038462	0.026786	0.24074	0.14286	0
	19	0.052632	0	0	0.0092593	0.05	0.086957
	20	0.052632	0.096154	0	0.018519	0.021429	0.043478
	21	0	0	0.044643	0	0	0
	22	0.013158	0	0.0089286	0	0	0
	23	0	0.019231	0.035714	0	0	0.065217
	24	0	0.019231	0.026786	0	0.028571	0
	25	0	0	0	0	0.0071429	0
	27	0	0	0	0	0.014286	0
D5S818	Allele	TobaF	TobaCh	TobaSF	Wichi	Pilaga	Mocovi
	7	0.18421	0.15385	0.14912	0.027778	0.16429	0.17568
	9	0.11842	0.25	0.13158	0.23148	0.15714	0.094595
	10	0.078947	0.057692	0.0087719	0.027778	0.078571	0.013514
	11	0.47368	0.40384	0.5	0.46296	0.48571	0.43242
	12	0.13158	0.076923	0.19298	0.24074	0.092857	0.17568
	13	0.013158	0.057692	0.0087719	0.0092593	0.021429	0.094595
	15	0	0	0	0	0	0.013514
	17	0	0	0.0087719	0	0	0
D13S317		TobaF	TobaCh	TobaSF	Wichi	Pilaga	Mocovi
	8	0.013158	0.019231	0.04386	0	0.0071429	0.094595
	9	0.42105	0.38461	0.35088	0.28704	0.34286	0.27027
	10	0.013158	0.11538	0.061404	0.21296	0.057143	0.10811
	11	0.092105	0.076923	0.11404	0.2963	0.16429	0.094595
	12	0.17105	0.17308	0.24561	0.12963	0.13571	0.16216
	13	0.19737	0.19231	0.14035	0.074074	0.20714	0.24324
	14	0.092105	0.038462	0.04386	0	0.057143	0.027027
	15	0	0	0	0	0.028571	0
D7S820	Allele	TobaF	TobaCh	TobaSF	Wichi	Pilaga	Mocovi
	8	0	0.019231	0.017544	0.0092593	0.0071429	0.013514
	9	0.052632	0	0.035088	0	0.021429	0.040541
	10	0.23684	0.23077	0.14035	0.2037	0.29287	0.21622
	11	0.35526	0.36538	0.4386	0.41667	0.28571	0.32432
	12	0.21053	0.17308	0.2807	0.12037	0.17857	0.39189
	12.3	0	0	0	0	0.0071429	0
	13	0.092105	0.19231	0.087719	0.18519	0.20714	0.013514
	14	0.039474	0.019231	0	0.064815	0	0
	15	0.013158	0	0	0	0	0
D16S539	Allele	TobaF	TobaCh	TobaSF	Wichi	Pilaga	Mocovi
	8	0.052632	0.038462	0.0087719	0	0.0071429	0.054054
	9	0.15789	0.19231	0.3158	0.18519	0.22857	0.22973
	10	0.27633	0.21154	0.17544	0.34259	0.25714	0.12162
	11	0.19737	0.26922	0.20175	0.31481	0.21429	0.22973
	12	0.15789	0.23077	0.19298	0.074074	0.24286	0.32432
	13	0.15789	0.038462	0.10526	0.083333	0.05	0.027027
	14	0	0.019231	0	0	0	0.013514
CSF1PO	Allele	TobaF	TobaCh	TobaSF	Wichi	Pilaga	Mocovi
	7	0.013158	0	0	0	0	0
	9	0	0.019231	0.0089286	0	0.0071429	0.125
	10	0.34211	0.28846	0.25	0.17593	0.36429	0.20833
	11	0.15789	0.15385	0.33929	0.10185	0.17143	0.25
	12	0.42105	0.51923	0.38392	0.71296	0.39285	0.38889
	13	0.052632	0.019231	0.017857	0.0092593	0.028571	0.027778
	14	0.013158	0	0	0	0.035714	0
PENTAD	Allele	TobaF	TobaCh	TobaSF	Wichi	Pilaga	Mocovi
	8	0.052632	0.057692	0.035088	0.083333	0.028571	0.14706
	9	0.078947	0.17308	0.18421	0.064815	0.10714	0.16176
	10	0.48684	0.28846	0.36842	0.60185	0.54286	0.26471
	11	0.052632	0.096154	0.096491	0.092593	0.05	0.17647
	12	0.065789	0.11538	0.17544	0.046296	0.057143	0.10294
	13	0.17105	0.21154	0.11404	0.064815	0.12857	0.073529
	14	0.092105	0.038462	0.017544	0.037037	0.078571	0.073529
	15	0	0.019231	0.0087719	0.0092593	0.0071429	0
VWA	Allele	TobaF	TobaCh	TobaSF	Wichi	Pilaga	Mocovi
	13	0.013158	0	0	0	0	0
	14	0.013158	0.019231	0.0087719	0	0	0.054054
	15	0.052632	0.057692	0.04386	0	0.057143	0.013514
	16	0.42105	0.5	0.40351	0.4537	0.38571	0.43243
	17	0.31579	0.32692	0.33333	0.46297	0.39286	0.35135
	18	0.14474	0.076923	0.18421	0.064815	0.12857	0.12162
	19	0.039474	0.019231	0.026316	0.018519	0.035714	0.027027
D8S1179	Allele	TobaF	TobaCh	TobaSF	Wichi	Pilaga	Mocovi
	8	0	0	0	0	0	0.013514
	10	0.065789	0.13462	0.04386	0.074074	0.057143	0.12162
	11	0.23684	0.076923	0.078947	0.2037	0.19286	0.25676
	12	0.10527	0.11538	0.14035	0.018519	0.071429	0.040541
	13	0.25	0.40384	0.39474	0.39815	0.30714	0.25676
	14	0.23684	0.23077	0.2807	0.18519	0.28571	0.24324
	15	0.078947	0.038462	0.04386	0.12037	0.071429	0.054054
	16	0.026316	0	0.017544	0	0.014286	0.013514
TPOX	Allele	TobaF	TobaCh	TobaSF	Wichi	Pilaga	Mocovi
	8	0.39473	0.48077	0.37719	0.31481	0.52857	0.44595
	9	0	0	0.026316	0.0092593	0.0071429	0.16216
	10	0	0	0.017544	0.0092593	0.035714	0.013514
	11	0.34211	0.36538	0.41229	0.34259	0.17143	0.22973
	12	0.26316	0.15385	0.15789	0.32408	0.25714	0.12162
	13	0	0	0.0087719	0	0	0.013514
	14	0	0	0	0	0	0.013514
FGA	Allele	TobaF	TobaCh	TobaSF	Wichi	Pilaga	Mocovi
	17	0	0	0.0087719	0	0	0
	18	0	0	0.035088	0	0	0.055556
	18.2	0	0	0	0	0	0
	19	0.039474	0	0.087719	0	0.014286	0.16667
	19.2	0	0	0	0	0	0
	20	0	0.076923	0.0087719	0.018519	0.014286	0.069444
	21	0.026316	0.057692	0.061404	0.0092593	0.057143	0.041667
	21.2	0	0	0	0	0	0
	22	0.052632	0.038462	0.026316	0.018519	0.014286	0.055556
	22.2	0	0	0	0	0	0
	23	0.11842	0.15385	0.052632	0.30556	0.16429	0.18055
	23.2	0.013158	0	0.0087719	0	0.0071429	0
	24	0.11842	0.096154	0.19298	0.037037	0.2	0.22222
	24.2	0	0	0	0	0	0
	25	0.43421	0.26923	0.18421	0.33333	0.32142	0.097222
	25.2	0	0	0	0	0	0.013889
	26	0.18421	0.28846	0.2807	0.26852	0.2	0.041667
	27	0.013158	0.019231	0.035088	0.0092593	0.0071429	0.041667
	28	0	0	0.017544	0	0	0.013889

## Sheet: HWE
Genetic structure of Mataco-Guaycurú speakers from Argentina and the extent of their genetic admixture with neighbouring urban populations
Andrea Sala*, Mariela Caputo, and Daniel Corach
EXACT TEST OF HWE -LOCUS BY LOCUS
TOBA FORMOSA	Locus	Obs.Het.	Exp.Het.	P-value	s.d.
	D3S1358	0.50000	0.55228	0.30611	0.00045
	THO-1	0.47368	0.44421	0.99999	0.00000
	D21S11	0.89474	0.81614	0.40556	0.00046
	D18S51	0.81579	0.81825	0.82216	0.00034
	PENTA E	0.92105	0.88737	0.71539	0.00033
	D5S818	0.73684	0.71333	0.53400	0.00042
	D13S317	0.73684	0.74702	0.06833	0.00019
	D7S820	0.73684	0.77053	0.28850	0.00049
	D16S539	0.86842	0.81789	0.95724	0.00019
	CSF1PO	0.57895	0.68667	0.00825	0.00008
	PENTA D	0.71053	0.71860	0.50147	0.00047
	VWA	0.78947	0.70667	0.35360	0.00038
	D8S1179	0.73684	0.81368	0.95004	0.00022
	TPOX	0.63158	0.66667	0.35779	0.00051
	FGA	0.63158	0.75404	0.00692	0.00006
TOBA CHACO	Locus	Obs.Het.	Exp.Het.	P-value	s.d.
	D3S1358	0.57692	0.69608	0.52979	0.00054
	THO-1	0.46154	0.48039	0.99999	0.00000
	D21S11	0.88462	0.84766	0.15860	0.00032
	D18S51	0.84615	0.83861	0.90874	0.00027
	PENTA E	0.84615	0.85747	0.86185	0.00024
	D5S818	0.65385	0.75264	0.59777	0.00056
	D13S317	0.80769	0.77903	0.14360	0.00032
	D7S820	0.76923	0.76018	0.61867	0.00044
	D16S539	0.69231	0.80468	0.38889	0.00038
	CSF1PO	0.61538	0.63499	0.57866	0.00047
	PENTA D	0.92308	0.83032	0.82762	0.00039
	VWA	0.46154	0.64555	0.00342	0.00007
	D8S1179	0.76923	0.75943	0.46333	0.00065
	TPOX	0.65385	0.62368	0.34811	0.00048
	FGA	0.80769	0.81599	0.90842	0.00036
WICHI	Locus	Obs.Het.	Exp.Het.	P-value	s.d.
	D3S1358	0.48148	0.51852	0.66325	0.00050
	THO-1	0.46296	0.47577	0.76850	0.00041
	D21S11	0.72222	0.74230	0.47678	0.00044
	D18S51	0.81481	0.79162	0.56387	0.00040
	PENTA E	0.90741	0.84597	0.88309	0.00034
	D5S818	0.68519	0.67878	0.62942	0.00047
	D13S317	0.64815	0.76930	0.09645	0.00033
	D7S820	0.79630	0.73866	0.35939	0.00049
	D16S539	0.83333	0.74368	0.82349	0.00035
	CSF1PO	0.44444	0.45448	0.29726	0.00042
	PENTA D	0.59259	0.61596	0.42875	0.00043
	VWA	0.57407	0.58065	0.97662	0.00017
	D8S1179	0.81481	0.75234	0.54232	0.00059
	TPOX	0.79630	0.68467	0.18251	0.00037
	FGA	0.83333	0.72793	0.29534	0.00041
PILAGA	Locus	Obs.Het.	Exp.Het.	P-value	s.d.
	D3S1358	0.71429	0.66208	0.45189	0.00051
	THO-1	0.54286	0.58335	0.44488	0.00045
	D21S11	0.77143	0.79311	0.67275	0.00036
	D18S51	0.81429	0.80617	0.26222	0.00032
	PENTA E	0.87143	0.89805	0.84371	0.00031
	D5S818	0.75714	0.70216	0.74235	0.00044
	D13S317	0.78571	0.79239	0.43795	0.00047
	D7S820	0.74286	0.76269	0.71647	0.00047
	D16S539	0.75714	0.77975	0.55841	0.00051
	CSF1PO	0.60000	0.68633	0.10232	0.00028
	PENTA D	0.71429	0.66927	0.94779	0.00022
	VWA	0.62857	0.68068	0.87198	0.00032
	D8S1179	0.82857	0.77873	0.75963	0.00034
	TPOX	0.71429	0.62826	0.52284	0.00046
	FGA	0.75714	0.79137	0.15458	0.00037
MOCOVI	Locus	Obs.Het.	Exp.Het.	P-value	s.d.
	D3S1358	0.75676	0.65939	0.82704	0.00038
	THO-1	0.51351	0.55646	0.85201	0.00036
	D21S11	0.81081	0.80748	0.33605	0.00052
	D18S51	0.83784	0.78823	0.93255	0.00025
	PENTA E	0.69565	0.86570	0.29767	0.00026
	D5S818	0.78378	0.74306	0.50134	0.00045
	D13S317	0.83784	0.82229	0.84173	0.00033
	D7S820	0.67568	0.70196	0.19898	0.00037
	D16S539	0.83784	0.78119	0.55571	0.00048
	CSF1PO	0.86111	0.73670	0.69856	0.00043
	PENTA D	0.88235	0.84197	0.85245	0.00037
	VWA	0.86486	0.68012	0.03012	0.00015
	D8S1179	0.94595	0.80007	0.34536	0.00049
	TPOX	0.81081	0.71640	0.31815	0.00057
	FGA	0.80556	0.87637	0.20731	0.00030
TOBA SF	Locus	Obs.Het.	Exp.Het.	P-value	s.d.
	D3S1358	0.57895	0.61730	0.28145	0.00040
	THO-1	0.63158	0.60006	0.80782	0.00035
	D21S11	0.73684	0.77690	0.22820	0.00039
	D18S51	0.85714	0.82963	0.92130	0.00029
	PENTA E	0.89286	0.90508	0.38600	0.00030
	D5S818	0.71930	0.67893	0.33865	0.00041
	D13S317	0.82456	0.78311	0.90370	0.00026
	D7S820	0.64912	0.70610	0.12362	0.00028
	D16S539	0.77193	0.78730	0.72348	0.00041
	CSF1PO	0.69643	0.68066	0.77459	0.00037
	PENTA D	0.78947	0.78249	0.69544	0.00043
	VWA	0.66667	0.69554	0.74705	0.00041
	D8S1179	0.77193	0.74181	0.60522	0.00040
	TPOX	0.70175	0.66760	0.65051	0.00043
	FGA	0.82456	0.83947	0.76550	0.00032

## Sheet: MDI
Genetic structure of Mataco-Guaycurú speakers from Argentina and the extent of their genetic admixture with neighbouring urban populations
Andrea Sala*, Mariela Caputo, and Daniel Corach
MOLECUALR DIVERSITY INDICES
	TobaF	TobaCh	Wichi	Pilaga	Mocovi	TobaSF
Average gene diversity over loci	0.727556 +/-0.370713	0.741780 +/- 0.379919	0.674709 +/- 0.344026	0.734293 +/- 0.371637	0.737163 +/- 0.378883	0.734420 +/- 0.3723
Observed heterozigosity	0.71754 s.d. 0.13436	0.71795 s.d. 0.14513	0.69383 s.d. 0.15188	0.73333 s.d. 0.08734	0.79469 s.d. 0.10376	0.74087 s.d. 0.08904
Expected heterozygosity	0.72756 s.d. 0.11251	0.74178 s.d. 0.10639	0.67471 s.d. 0.11926	0.73429 s.d. 0.08307	0.75849 s.d. 0.08636	0.73947 s.d. 0.06389
	Chaco	Formosa	Santa Fe	Buenos Aires
Average gene diversity over loci	0.771180 +/-0.391178	0.781238 +/- 0.397687	0.784826 +/- 0.395412	0.785393 +/- 0.397342
Observed heterozigosity	0.78993 s.d. 0.06285	0.79150 s.d. 0.07743	0.79612 s.d. 0.07959	0.79382 s.d. 0.06247
Expected heterozygosity	0.79764 s.d. 0.06389	0.79889 s.d. 0.06307	0.79855 s.d 0.06848	0.80598 s.d 0.06144

## Sheet: Genetic distances
Genetic structure of Mataco-Guaycurú speakers from Argentina and the extent of their genetic admixture with neighbouring urban populations
Andrea Sala*, Mariela Caputo, and Daniel Corach
Matrix of Rst genetic distances based on 15 autosomal STRs
	TobaF	TobaCh	Wichi	Pilaga	Mocovi	TobaSF	Chaco	Formosa	Santa Fe	Buenos Aires
TobaF		0.89258+-0.0088	0.00000+-0.0000	0.60742+-0.0137	0.00000+-0.0000	0.14160+-0.0107	0.00000+-0.0000	0.00000+-0.0000	0.00000+-0.0000	0.00000+-0.0000
TobaCh	0		0.00000+-0.0000	0.97363+-0.0053	0.00000+-0.0000	0.51172+-0.0156	0.00000+-0.0000	0.00000+-0.0000	0.00000+-0.0000	0.00000+-0.0000
Wichi	0.04388	0.03943		0.00000+-0.0000	0.00000+-0.0000	0.00000+-0.0000	0.00000+-0.0000	0.00000+-0.0000	0.00000+-0.0000	0.00000+-0.0000
Pilaga	0	0	0.04801		0.00000+-0.0000	0.13574+-0.0126	0.00000+-0.0000	0.00000+-0.0000	0.00000+-0.0000	0.00000+-0.0000
Mocovi	0.06477	0.04387	0.08845	0.0566		0.00000+-0.0000	0.00000+-0.0000	0.00000+-0.0000	0.00000+-0.0000	0.00000+-0.0000
TobaSF	0.00454	0	0.02144	0.004	0.03312		0.00000+-0.0000	0.00000+-0.0000	0.00000+-0.0000	0.00000+-0.0000
Chaco	0.0802	0.06529	0.1057	0.07038	0.03005	0.04521		0.91309+-0.0077	0.02637+-0.0042	0.01172+-0.0033
Formosa	0.0784	0.06099	0.10338	0.06844	0.03213	0.04333	0		0.05664+-0.0097	0.00195+-0.0014
Santa Fe	0.10175	0.08324	0.13339	0.09021	0.04029	0.06237	0.00296	0.00178		0.37207+-0.0159
Buenos Aires	0.11584	0.09527	0.14019	0.10304	0.04665	0.07175	0.00391	0.00404	0.0002
Below diagonal Fst genetic distances
Upper diagonal, p-values. Significant values in bold

## Sheet: AMOVA ANALYSIS
Genetic structure of Mataco-Guaycurú speakers from Argentina and the extent of their genetic admixture with neighbouring urban populations
Andrea Sala*, Mariela Caputo, and Daniel Corach
	AMOVA analysis
	Source of		Sum of	Variance	Percentage
	variation	d.f.	squares	components	of variation	p-value
	Among groups	4	2233.63	237188	6.56	0.00684+/-0.00231
	Among pop.	4	177.32	0.04954	0.14	0.11339+/-0.00819
	within gropus
	Within pop.	1621	54669.57	3372583	93.30	0.0000+/-0.0000
	The following groups were taking into account for AMOVA analysis
	Group 1: Formosa, Chaco and Santa Fe (urban admixed pop)
	Group 2: TobaF, TobaCh and TobaSF
	Group 3: Wichi
	Group 4: Pilaga
	Group 5: Mocovi
