# Supplementary material for: Genetic structure of Mataco-Guaycurú speakers from Argentina and the extent of their genetic admixture with neighbouring urban populations
Source: Sci Rep. 2019 Nov 26;9:17559. doi: 10.1038/s41598-019-54146-6 (PMC6879578; doi:10.1038/s41598-019-54146-6)
Supplement: Supplementary file 2 — Dataset 1-b [file 41598_2019_54146_MOESM2_ESM.xlsx]

## Sheet: Structure analysis
Genetic structure of Mataco-Guaycurú speakers from Argentina and the extent of their genetic admixture with neighbouring urban populations
Andrea Sala*, Mariela Caputo, and Daniel Corach
Comparison of structure analysis by autosmal STRs, AIM-DIP and AIM-SNP
	15 AUTOSOMAL STRs						46 AIM-DIP*						24-AIM-SNP**
	AFRICAN	EUROPEAN	NATIVE A	N	Reference		AFRICAN	EUROPEAN	NATIVE A	N	Reference		AFRICAN	EUROPEAN	NATIVE A	N	Reference
CEPH-AFRICAN	0.9569	0.0264	0.0167	71	CEPH PANEL	CEPH-AFRICAN	0.969	0.016	0.014	101	Santos et al. 2015	CEPH-AFRICAN	0.9837	0.0093	0.0070	49	Lao et al. 2006
CEPH-EUROPEAN	0.0291	0.9543	0.0166	85	CEPH PANEL	CEPH-EUROPEAN	0.011	0.972	0.018	155	Santos et al. 2015	CEPH-EUROPEAN	0.0104	0.9764	0.0132	154	Lao et al. 2006
CEPH-NATIVE A	0.0117	0.0528	0.9355	50	CEPH PANEL	CEPH-NATIVE A	0.011	0.016	0.973	51	Santos et al. 2015	CEPH-NATIVE A	0.0020	0.0040	0.9940	44	Lao et al. 2006
WICHI	0.0100	0.0166	0.9734	54	Present study	WICHI	0.010	0.021	0.969	31	Present study	WICHI	0.0070	0.0408	0.9522	51	Present study
PILAGA	0.0161	0.0424	0.9415	70	Present study	PILAGA	0.013	0.022	0.965	41	Present study	PILAGA	0.0117	0.0247	0.9636	26	Present study
TOBA	0.0188	0.1197	0.8615	121	Present study	TOBA	0.009	0.044	0.947	57	Present study	TOBA	0.0092	0.0426	0.9482	26	Present study
MOCOVI	0.0546	0.2424	0.7030	37	Present study	MOCOVI	0.014	0.083	0.903	32	Present study	FORMOSA	0.0098	0.7932	0.1970	15	Corach et al. 2010
FORMOSA	0.0648	0.7198	0.2154	147	Present study	FORMOSA	0.052	0.607	0.341	100	Present study	BUENOS AIRES	0.0186	0.8713	0.1101	147	Corach et al. 2010
CHACO	0.0513	0.7052	0.2435	117	Present study	BUENOS AIRES	0.040	0.732	0.228	100	Present study
SANTA FE	0.0656	0.7779	0.1565	178	Present study
BUENOS AIRES	0.0827	0.8236	0.0937	165	Present study
References
* Pereira R, Phillips C, Pinto N, Santos C, Santos SEBd, Amorim A, Carracedo A, Gusmao L (2012) Straightforward Inference of Ancestry and Admixture Proportions through Ancestry-Informative Insertion Deletion Multiplexing. PLoS ONE 7(1): e29684
**Lao O, van Duijn K, Kersbergen P, de Knijff P. & Kayser M. (2006) Proportioning whole-genome single-nucleotidepolymorphism diversity for the identification of geographic population structure and genetic ancestry. Am J Hum Genet 78: 680-690
Corach D, Lao O, Bobillo MC, van Der Gaag K, Zuniga S, Vermeulen M, van Duijn K, Goedbloed M, Vallone PM, Parson W, deKnijff P, Kayser M (2010) Inferring continental ancestry of Argentineans from autosomal, Y-chromosomal and mitochondrial DNA. Ann Hum Genet 74:65–76
Santos C, Phillips C, Oldoni F, Amigo J, Fondevila M, Pereira R, Carracedo Á, Lareu MV (2015) Completion of a worldwide reference panel of samples for an ancestry informative Indel assay Panel. Forensic Sci Int Genet 17: 75–80
